# Supplementary material for: Barcoding the Caatinga biome bees: a practical review
Source: Mol Biol Rep. 2025 Feb 4;52(1):196. doi: 10.1007/s11033-025-10307-7 (PMC11794421; doi:10.1007/s11033-025-10307-7)
Supplement: Supplementary file 1 — Supplementary Material 1 [file 11033_2025_10307_MOESM1_ESM.xlsx]

## Sheet: Manuscript
Supplementary Data
Barcoding the Caatinga Biome Bees: A Practical Review.
Pedro Rodrigues1#, Cláudia Teixeira1#, Laura Guimarães1*, Nuno G.C. Ferreira1,2*
1 CIIMAR - Interdisciplinar Centre of Marine and Environmental Research, University of Porto, Terminal de Cruzeiros do Porto de Leixões, Av. General Norton de Matos, 4450-208, Matosinhos, Portugal.
2 Cardiff University – School of Biosciences, Museum Avenue, Cardiff CF10 3AX, Wales (UK).
# Both authors contributed equally to the work
* Corresponding author: Nuno G. C. Fereira - ngoncf@gmail.com; Laura Guimarães: guimlid@gmail.com

## Sheet: List of Caatinga Bees
Order	Suborder	Infraorder	Superfamily	Family	Subfamily	Tribe	Genus	Specie name	Other species name used in publications	References
Hymenoptera	Apocrita	Aculeata	Apoidea	Andrenidae	Panurginae	Calliopsini	Acamptopoeum	Acamptopoeum prinii		[6, 13, 14, 23]
Hymenoptera	Apocrita	Aculeata	Apoidea	Andrenidae	Panurginae	Calliopsini	Acamptopoeum	Acamptopoeum vagans		[13]
Hymenoptera	Apocrita	Aculeata	Apoidea	Halictidae	Halictinae	Halictini	Agapostemon	Agapostemon chapadensis		[14]
Hymenoptera	Apocrita	Aculeata	Apoidea	Halictidae	Halictinae	Halictini	Agapostemon	Agapostemon semimelleus		[14]
Hymenoptera	Apocrita	Aculeata	Apoidea	Apidae	Apinae	Emphorini	Ancyloscelis	Ancyloscelis apiformis		[6, 14, 23, 39]
Hymenoptera	Apocrita	Aculeata	Apoidea	Apidae	Apinae	Emphorini	Ancyloscelis	Ancyloscelis frieseanus	Ancyloscelis frieseana	[6]
Hymenoptera	Apocrita	Aculeata	Apoidea	Megachilidae	Megachilinae	Anthidiini	Anthidium	Anthidium latum		[6]
Hymenoptera	Apocrita	Aculeata	Apoidea	Megachilidae	Megachilinae	Anthidiini	Anthidium	Anthidium manicatum		[6]
Hymenoptera	Apocrita	Aculeata	Apoidea	Apidae	Apinae	Apini	Apis	Apis mellifera		[6, 13, 14, 16, 21, 23, 24, 25, 28, 34, 38, 39, 41, 45, 47, 49, 51, 52, 57, 60, 68, 75, 79, 83, 84, 90, 92, 93, 94, 95, 96, 97]
Hymenoptera	Apocrita	Aculeata	Apoidea	Apidae	Apinae	Tapinotaspidini	Arhysoceble	Arhysoceble huberi		[6, 14, 39]
Hymenoptera	Apocrita	Aculeata	Apoidea	Halictidae	Halictinae	Augochlorini	Augochlora	Augochlora diaphractes		[6]
Hymenoptera	Apocrita	Aculeata	Apoidea	Halictidae	Halictinae	Augochlorini	Augochlora	Augochlora thalia		[6, 16, 19, 39]
Hymenoptera	Apocrita	Aculeata	Apoidea	Halictidae	Halictinae	Augochlorini	Augochlora	Augochlora esox		[6, 13, 39]
Hymenoptera	Apocrita	Aculeata	Apoidea	Halictidae	Halictinae	Augochlorini	Augochlora	Augochlora modica		[15]
Hymenoptera	Apocrita	Aculeata	Apoidea	Halictidae	Halictinae	Augochlorini	Augochlorella	Augochlorella ephyra		[13]
Hymenoptera	Apocrita	Aculeata	Apoidea	Halictidae	Halictinae	Augochlorini	Augochlorella	Augochlorella tredecium		[6]
Hymenoptera	Apocrita	Aculeata	Apoidea	Halictidae	Halictinae	Augochlorini	Augochloropsis	Augochloropsis callichroa		[6, 13, 16, 25]
Hymenoptera	Apocrita	Aculeata	Apoidea	Halictidae	Halictinae	Augochlorini	Augochloropsis	Augochloropsis cockerelli		[6, 13]
Hymenoptera	Apocrita	Aculeata	Apoidea	Halictidae	Halictinae	Augochlorini	Augochloropsis	Augochloropsis cupreola		[14, 39]
Hymenoptera	Apocrita	Aculeata	Apoidea	Halictidae	Halictinae	Augochlorini	Augochloropsis	Augochloropsis diversipennis		[6]
Hymenoptera	Apocrita	Aculeata	Apoidea	Halictidae	Halictinae	Augochlorini	Augochloropsis	Augochloropsis hebescens		[14]
Hymenoptera	Apocrita	Aculeata	Apoidea	Halictidae	Halictinae	Augochlorini	Augochloropsis	Augochloropsis heterochroa		[23]
Hymenoptera	Apocrita	Aculeata	Apoidea	Halictidae	Halictinae	Augochlorini	Augochloropsis	Augochloropsis terrestris		[13]
Hymenoptera	Apocrita	Aculeata	Apoidea	Apidae	Apinae	Bombini	Bombus	Bombus brevivillus		[6, 14, 16, 28, 39, 47]
Hymenoptera	Apocrita	Aculeata	Apoidea	Apidae	Apinae	Bombini	Bombus	Bombus morio		[13, 16, 34, 47]
Hymenoptera	Apocrita	Aculeata	Apoidea	Apidae	Apinae	Bombini	Bombus	Bombus pauloensis	Bombus (Fervidobombus) atratus	[13]
Hymenoptera	Apocrita	Aculeata	Apoidea	Apidae	Nomadinae	Brachynomadini	Brachynomada	Brachynomada cearensis		[6]
Hymenoptera	Apocrita	Aculeata	Apoidea	Apidae	Nomadinae	Brachynomadini	Brachynomada	Brachynomada tomentifera		[6]
Hymenoptera	Apocrita	Aculeata	Apoidea	Apidae	Apinae	Tapinotaspidini	Caenonomada	Caenonomada unicalcarata		[6, 13, 14, 19, 39, 48]
Hymenoptera	Apocrita	Aculeata	Apoidea	Andrenidae	Panurginae	Calliopsini	Callonychium	Callonychium brasiliense		[6, 38, 56]
Hymenoptera	Apocrita	Aculeata	Apoidea	Apidae	Apinae	Meliponini	Camargoia	Camargoia nordestina		[24]
Hymenoptera	Apocrita	Aculeata	Apoidea	Halictidae	Rophitinae		Ceblurgus	Ceblurgus longipalpis		[6, 19, 49, 57]
Hymenoptera	Apocrita	Aculeata	Apoidea	Apidae	Apinae	Centridini	Centris	Centris aenea		[6, 13, 14, 16, 17, 21, 25, 28, 32, 34, 38, 39, 47, 91, 95, 96]
Hymenoptera	Apocrita	Aculeata	Apoidea	Apidae	Apinae	Centridini	Centris	Centris analis		[6, 14, 25, 34, 39, 58]
Hymenoptera	Apocrita	Aculeata	Apoidea	Apidae	Apinae	Centridini	Centris	Centris bicolor		[6, 17, 28]
Hymenoptera	Apocrita	Aculeata	Apoidea	Apidae	Apinae	Centridini	Centris	Centris burgdorfi		[6]
Hymenoptera	Apocrita	Aculeata	Apoidea	Apidae	Apinae	Centridini	Centris	Centris caxiensis		[6, 14, 16, 17, 21, 25, 34, 47]
Hymenoptera	Apocrita	Aculeata	Apoidea	Apidae	Apinae	Centridini	Centris	Centris decolorata	Centris (Centris) leprieuri; Centris obscuriventris	[13, 14, 16, 17, 21, 47]
Hymenoptera	Apocrita	Aculeata	Apoidea	Apidae	Apinae	Centridini	Centris	Centris flavifrons		[13, 14, 17, 21, 25, 34]
Hymenoptera	Apocrita	Aculeata	Apoidea	Apidae	Apinae	Centridini	Centris	Centris fuscata		[6, 13, 14, 16, 17, 21, 25, 28, 32, 34, 38, 39, 47, 49, 65, 91, 95]
Hymenoptera	Apocrita	Aculeata	Apoidea	Apidae	Apinae	Centridini	Centris	Centris hyptidis		[6, 13, 14, 17, 34, 38, 39, 50, 64]
Hymenoptera	Apocrita	Aculeata	Apoidea	Apidae	Apinae	Centridini	Centris	Centris lanipes		[6]
Hymenoptera	Apocrita	Aculeata	Apoidea	Apidae	Apinae	Centridini	Centris	Centris lutea		[14]
Hymenoptera	Apocrita	Aculeata	Apoidea	Apidae	Apinae	Centridini	Centris	Centris maranhensis		[17, 25, 34]
Hymenoptera	Apocrita	Aculeata	Apoidea	Apidae	Apinae	Centridini	Centris	Centris moerens		[6, 16, 17, 47]
Hymenoptera	Apocrita	Aculeata	Apoidea	Apidae	Apinae	Centridini	Centris	Centris nitens		[21]
Hymenoptera	Apocrita	Aculeata	Apoidea	Apidae	Apinae	Centridini	Centris	Centris nordestina		[40]
Hymenoptera	Apocrita	Aculeata	Apoidea	Apidae	Apinae	Centridini	Centris	Centris obsoleta		[6, 17, 25, 34, 65]
Hymenoptera	Apocrita	Aculeata	Apoidea	Apidae	Apinae	Centridini	Centris	Centris poecila		[25]
Hymenoptera	Apocrita	Aculeata	Apoidea	Apidae	Apinae	Centridini	Centris	Centris pulchra		[25, 34]
Hymenoptera	Apocrita	Aculeata	Apoidea	Apidae	Apinae	Centridini	Centris	Centris similis		[41]
Hymenoptera	Apocrita	Aculeata	Apoidea	Apidae	Apinae	Centridini	Centris	Centris spilopoda		[13, 16, 17, 47]
Hymenoptera	Apocrita	Aculeata	Apoidea	Apidae	Apinae	Centridini	Centris	Centris sponsa		[6, 13, 14, 16, 17, 25, 34, 39, 47]
Hymenoptera	Apocrita	Aculeata	Apoidea	Apidae	Apinae	Centridini	Centris	Centris tarsata		[6, 13, 16, 17, 21, 25, 28, 32, 34, 38, 39, 49, 58, 65, 71, 86, 91]
Hymenoptera	Apocrita	Aculeata	Apoidea	Apidae	Apinae	Centridini	Centris	Centris trigonoides		[6, 13, 16, 17, 25, 32, 34, 39, 47, 49, 71, 76]
Hymenoptera	Apocrita	Aculeata	Apoidea	Apidae	Apinae	Centridini	Centris	Centris varia		[14]
Hymenoptera	Apocrita	Aculeata	Apoidea	Apidae	Apinae	Centridini	Centris	Centris vittata		[6, 17, 25]
Hymenoptera	Apocrita	Aculeata	Apoidea	Apidae	Apinae	Centridini	Centris	Centris xanthomelaena		[16, 17, 25, 32, 34, 49, 77]
Hymenoptera	Apocrita	Aculeata	Apoidea	Apidae	Apinae	Meliponini	Cephalotrigona	Cephalotrigona capitata		[26]
Hymenoptera	Apocrita	Aculeata	Apoidea	Apidae	Xylocopinae	Ceratinini	Ceratina	Ceratina aspera		[25]
Hymenoptera	Apocrita	Aculeata	Apoidea	Apidae	Xylocopinae	Ceratinini	Ceratina	Ceratina chloris		[14]
Hymenoptera	Apocrita	Aculeata	Apoidea	Apidae	Xylocopinae	Ceratinini	Ceratina	Ceratina fioreseana		[42]
Hymenoptera	Apocrita	Aculeata	Apoidea	Apidae	Xylocopinae	Ceratinini	Ceratina	Ceratina maculifrons		[6, 14, 16, 27, 39, 47]
Hymenoptera	Apocrita	Aculeata	Apoidea	Apidae	Xylocopinae	Ceratinini	Ceratina	Ceratina manni		[6]
Hymenoptera	Apocrita	Aculeata	Apoidea	Apidae	Xylocopinae	Ceratinini	Ceratina	Ceratina muelleri		[27]
Hymenoptera	Apocrita	Aculeata	Apoidea	Apidae	Xylocopinae	Ceratinini	Ceratina	Ceratina paraguayensis		[39]
Hymenoptera	Apocrita	Aculeata	Apoidea	Apidae	Xylocopinae	Ceratinini	Ceratina	Ceratina pubescens	Ceratina portoi	[14]
Hymenoptera	Apocrita	Aculeata	Apoidea	Apidae	Xylocopinae	Ceratinini	Ceratina	Ceratina richardsoniae		[14]
Hymenoptera	Apocrita	Aculeata	Apoidea	Colletidae	Xeromelissinae		Chilicola	Chilicola minima		[6]
Hymenoptera	Apocrita	Aculeata	Apoidea	Apidae	Apinae	Tetrapediini	Coelioxoides	Coelioxoides punctipennis		[6, 14, 49]
Hymenoptera	Apocrita	Aculeata	Apoidea	Megachilidae	Megachilinae	Megachilini	Coelioxys	Coelioxys cearensis		[6]
Hymenoptera	Apocrita	Aculeata	Apoidea	Megachilidae	Megachilinae	Megachilini	Coelioxys	Coelioxys cerasiopleura		[6]
Hymenoptera	Apocrita	Aculeata	Apoidea	Megachilidae	Megachilinae	Megachilini	Coelioxys	Coelioxys chacoensis		[6]
Hymenoptera	Apocrita	Aculeata	Apoidea	Megachilidae	Megachilinae	Megachilini	Coelioxys	Coelioxys praetextatus	Coelioxys (Acrocoelioxys) praetextata	[6]
Hymenoptera	Apocrita	Aculeata	Apoidea	Megachilidae	Megachilinae	Megachilini	Coelioxys	Coelioxys tolteca	Coelioxys pirata	[6, 13]
Hymenoptera	Apocrita	Aculeata	Apoidea	Megachilidae	Megachilinae	Megachilini	Coelioxys	Coelioxys simillimus	Coelioxys (Neocoelioxys) assumptionis	[6, 13]
Hymenoptera	Apocrita	Aculeata	Apoidea	Colletidae	Colletinae		Colletes	Colletes rufipes		[6, 14]
Hymenoptera	Apocrita	Aculeata	Apoidea	Apidae	Apinae	Emphorini	Diadasia	Diadasia parahybensis	Diadasia parahybensis	[6]
Hymenoptera	Apocrita	Aculeata	Apoidea	Apidae	Apinae	Emphorini	Diadasia	Diadasina paraensis		[6, 13]
Hymenoptera	Apocrita	Aculeata	Apoidea	Apidae	Apinae	Emphorini	Diadasia	Diadasina riparia		[6, 13, 23, 16, 47, 66]
Hymenoptera	Apocrita	Aculeata	Apoidea	Megachilidae	Megachilinae	Anthidiini	Epanthidium	Epanthidium maculatum		[6]
Hymenoptera	Apocrita	Aculeata	Apoidea	Megachilidae	Megachilinae	Anthidiini	Epanthidium	Epanthidium tigrinum		[6, 13, 14, 25, 59, 71]
Hymenoptera	Apocrita	Aculeata	Apoidea	Apidae	Apinae	Centridini	Epicharis	Epicharis bicolor		[14, 25, 28, 39, 60]
Hymenoptera	Apocrita	Aculeata	Apoidea	Apidae	Apinae	Centridini	Epicharis	Epicharis flava		[14, 28, 39]
Hymenoptera	Apocrita	Aculeata	Apoidea	Apidae	Apinae	Eucerini	Eucera	Eucera compositarum		[6]
Hymenoptera	Apocrita	Aculeata	Apoidea	Apidae	Apinae	Euglossini	Eufriesea	Eufriesea aridicula		[29]
Hymenoptera	Apocrita	Aculeata	Apoidea	Apidae	Apinae	Euglossini	Eufriesea	Eufriesea auriceps		[20, 22]
Hymenoptera	Apocrita	Aculeata	Apoidea	Apidae	Apinae	Euglossini	Eufriesea	Eufriesea nigrohirta		[28]
Hymenoptera	Apocrita	Aculeata	Apoidea	Apidae	Apinae	Euglossini	Eufriesea	Eufriesea nordestina		[6, 22, 38]
Hymenoptera	Apocrita	Aculeata	Apoidea	Apidae	Apinae	Euglossini	Euglossa	Euglossa aratingae		[20]
Hymenoptera	Apocrita	Aculeata	Apoidea	Apidae	Apinae	Euglossini	Euglossa	Euglossa carinilabris		[14]
Hymenoptera	Apocrita	Aculeata	Apoidea	Apidae	Apinae	Euglossini	Euglossa	Euglossa carolina		[20]
Hymenoptera	Apocrita	Aculeata	Apoidea	Apidae	Apinae	Euglossini	Euglossa	Euglossa cordata		[13, 16, 22, 28, 29, 38, 39, 67, 71, 81, 87]
Hymenoptera	Apocrita	Aculeata	Apoidea	Apidae	Apinae	Euglossini	Euglossa	Euglossa crassipunctata		[29]
Hymenoptera	Apocrita	Aculeata	Apoidea	Apidae	Apinae	Euglossini	Euglossa	Euglossa fimbriata		[20, 22, 29]
Hymenoptera	Apocrita	Aculeata	Apoidea	Apidae	Apinae	Euglossini	Euglossa	Euglossa imperialis		[29]
Hymenoptera	Apocrita	Aculeata	Apoidea	Apidae	Apinae	Euglossini	Euglossa	Euglossa leucotricha		[20, 22]
Hymenoptera	Apocrita	Aculeata	Apoidea	Apidae	Apinae	Euglossini	Euglossa	Euglossa melanotricha		[20, 22, 29, 39]
Hymenoptera	Apocrita	Aculeata	Apoidea	Apidae	Apinae	Euglossini	Euglossa	Euglossa perpulchra		[29]
Hymenoptera	Apocrita	Aculeata	Apoidea	Apidae	Apinae	Euglossini	Euglossa	Euglossa pleosticta		[20, 22]
Hymenoptera	Apocrita	Aculeata	Apoidea	Apidae	Apinae	Euglossini	Euglossa	Euglossa securigera		[6, 13, 20, 22, 29, 39, 67]
Hymenoptera	Apocrita	Aculeata	Apoidea	Apidae	Apinae	Euglossini	Euglossa	Euglossa stellfeldi		[20, 22]
Hymenoptera	Apocrita	Aculeata	Apoidea	Apidae	Apinae	Euglossini	Euglossa	Euglossa townsendi		[22, 39]
Hymenoptera	Apocrita	Aculeata	Apoidea	Apidae	Apinae	Euglossini	Euglossa	Euglossa truncata		[14, 20, 22, 29]
Hymenoptera	Apocrita	Aculeata	Apoidea	Apidae	Apinae	Euglossini	Eulaema	Eulaema bombiformis		[14]
Hymenoptera	Apocrita	Aculeata	Apoidea	Apidae	Apinae	Euglossini	Eulaema	Eulaema cingulata		[14, 22, 29]
Hymenoptera	Apocrita	Aculeata	Apoidea	Apidae	Apinae	Euglossini	Eulaema	Eulaema marcii		[20]
Hymenoptera	Apocrita	Aculeata	Apoidea	Apidae	Apinae	Euglossini	Eulaema	Eulaema nigrita		[6, 13, 14, 16, 20, 22, 23, 25, 28, 29, 34, 38, 39, 47, 67, 79, 90]
Hymenoptera	Apocrita	Aculeata	Apoidea	Apidae	Apinae	Euglossini	Exaerete	Exaerete dentata		[20, 22, 38]
Hymenoptera	Apocrita	Aculeata	Apoidea	Apidae	Apinae	Exomalopsini	Exomalopsis	Exomalopsis analis		[6, 13, 16, 23, 25, 39, 47]
Hymenoptera	Apocrita	Aculeata	Apoidea	Apidae	Apinae	Exomalopsini	Exomalopsis	Exomalopsis auropilosa		[6, 13, 39]
Hymenoptera	Apocrita	Aculeata	Apoidea	Apidae	Apinae	Exomalopsini	Exomalopsis	Exomalopsis tomentosa		[6]
Hymenoptera	Apocrita	Aculeata	Apoidea	Apidae	Apinae	Exomalopsini	Exomalopsis	Exomalopsis vernoniae		[6]
Hymenoptera	Apocrita	Aculeata	Apoidea	Apidae	Apinae	Eucerini	Florilegus	Florilegus festivus		[6, 13, 14]
Hymenoptera	Apocrita	Aculeata	Apoidea	Apidae	Apinae	Eucerini	Florilegus	Florilegus melectoides		[6]
Hymenoptera	Apocrita	Aculeata	Apoidea	Apidae	Apinae	Eucerini	Florilegus	Florilegus similis		[6, 14]
Hymenoptera	Apocrita	Aculeata	Apoidea	Apidae	Apinae	Meliponini	Frieseomelitta	Frieseomelitta dispar		[6]
Hymenoptera	Apocrita	Aculeata	Apoidea	Apidae	Apinae	Meliponini	Frieseomelitta	Frieseomelitta doederleini		[25, 34, 43, 51, 52, 60, 68, 84]
Hymenoptera	Apocrita	Aculeata	Apoidea	Apidae	Apinae	Meliponini	Frieseomelitta	Frieseomelitta flavicornis		[6, 24, 45]
Hymenoptera	Apocrita	Aculeata	Apoidea	Apidae	Apinae	Meliponini	Frieseomelitta	Frieseomelitta francoi		[28]
Hymenoptera	Apocrita	Aculeata	Apoidea	Apidae	Apinae	Meliponini	Frieseomelitta	Frieseomelitta languida		[16, 25, 60]
Hymenoptera	Apocrita	Aculeata	Apoidea	Apidae	Apinae	Meliponini	Frieseomelitta	Frieseomelitta silvestri		[24, 34, 47]
Hymenoptera	Apocrita	Aculeata	Apoidea	Apidae	Apinae	Meliponini	Frieseomelitta	Frieseomelitta varia		[43]
Hymenoptera	Apocrita	Aculeata	Apoidea	Apidae	Apinae	Eucerini	Gaesischia	Gaesischia buzzii		[6]
Hymenoptera	Apocrita	Aculeata	Apoidea	Apidae	Apinae	Eucerini	Gaesischia	Gaesischia carinata		[6]
Hymenoptera	Apocrita	Aculeata	Apoidea	Apidae	Apinae	Eucerini	Gaesischia	Gaesischia cearensis	Dasyhalonia (Pachyalonia) cearensis	[6]
Hymenoptera	Apocrita	Aculeata	Apoidea	Apidae	Apinae	Eucerini	Gaesischia	Gaesischia fulgurans		[6]
Hymenoptera	Apocrita	Aculeata	Apoidea	Apidae	Apinae	Eucerini	Gaesischia	Gaesischia glabrata		[6, 13]
Hymenoptera	Apocrita	Aculeata	Apoidea	Apidae	Apinae	Eucerini	Gaesischia	Gaesischia hyptidis		[6, 13]
Hymenoptera	Apocrita	Aculeata	Apoidea	Apidae	Apinae	Eucerini	Gaesischia	Gaesischia interrupta		[6]
Hymenoptera	Apocrita	Aculeata	Apoidea	Apidae	Apinae	Eucerini	Gaesischia	Gaesischia labiatarum		[6, 34]
Hymenoptera	Apocrita	Aculeata	Apoidea	Apidae	Apinae	Eucerini	Gaesischia	Gaesischia mirnae		[6]
Hymenoptera	Apocrita	Aculeata	Apoidea	Apidae	Apinae	Eucerini	Gaesischia	Gaesischia pygmaea		[6]
Hymenoptera	Apocrita	Aculeata	Apoidea	Apidae	Apinae	Eucerini	Gaesischia	Gaesischia rosadoi		[6]
Hymenoptera	Apocrita	Aculeata	Apoidea	Apidae	Apinae	Eucerini	Gaesischia	Gaesischia similis		[6]
Hymenoptera	Apocrita	Aculeata	Apoidea	Apidae	Apinae	Meliponini	Geotrigona	Geotrigona subterranea		[28]
Hymenoptera	Apocrita	Aculeata	Apoidea	Apidae	Apinae	Meliponini	Geotrigona	Geotrigona xanthopoda		[6]
Hymenoptera	Apocrita	Aculeata	Apoidea	Halictidae	Halictinae	Halictini	Halictus	Halictus hesperus		[25]
Hymenoptera	Apocrita	Aculeata	Apoidea	Megachilidae	Megachilinae	Anthidiini	Hypanthidioides	Hypanthidioides arenaria	Dicranthidium arenarium	[6, 14, 16, 39, 71]
Hymenoptera	Apocrita	Aculeata	Apoidea	Megachilidae	Megachilinae	Anthidiini	Hypanthidioides	Hypanthidioides bilobata	Larocanthidium bilobatum	[28]
Hymenoptera	Apocrita	Aculeata	Apoidea	Megachilidae	Megachilinae	Anthidiini	Hypanthidioides	Hypanthidioides lucinae	Dicranthidium luciae	[6, 13, 16]
Hymenoptera	Apocrita	Aculeata	Apoidea	Megachilidae	Megachilinae	Anthidiini	Hypanthidioides	Hypanthidioides soniae	Dicranthidium soniae	[14]
Hymenoptera	Apocrita	Aculeata	Apoidea	Megachilidae	Megachilinae	Anthidiini	Hypanthidioides	Hypanthidioides emarginata	Larocanthidium emarginatum	[6]
Hymenoptera	Apocrita	Aculeata	Apoidea	Megachilidae	Megachilinae	Anthidiini	Hypanthidium	Hypanthidium erytrogaster		[6]
Hymenoptera	Apocrita	Aculeata	Apoidea	Megachilidae	Megachilinae	Anthidiini	Hypanthidium	Hypanthidium foveolatum		[14]
Hymenoptera	Apocrita	Aculeata	Apoidea	Apidae	Apinae	Isepeolini	Isepeolus	Isepeolus viperinus		[6]
Hymenoptera	Apocrita	Aculeata	Apoidea	Halictidae	Halictinae	Halictini	Lasioglossum	Lasioglossum opacum	Dialictus opacus	[6, 13, 16, 19, 39]
Hymenoptera	Apocrita	Aculeata	Apoidea	Apidae	Apinae	Protepeolini	Leiopodus	Leiopodus abnormis		[6]
Hymenoptera	Apocrita	Aculeata	Apoidea	Apidae	Apinae	Protepeolini	Leiopodus	Leiopodus lacertinus		[6]
Hymenoptera	Apocrita	Aculeata	Apoidea	Apidae	Apinae	Protepeolini	Leiopodus	Leiopodus nigripes		[6]
Hymenoptera	Apocrita	Aculeata	Apoidea	Apidae	Apinae	Protepeolini	Leiopodus	Leiopodus trochantericus		[6, 23]
Hymenoptera	Apocrita	Aculeata	Apoidea	Apidae	Apinae	Meliponini	Lestrimelitta	Lestrimelitta limao		[6]
Hymenoptera	Apocrita	Aculeata	Apoidea	Megachilidae	Lithurginae	Lithurgini	Lithurgus	Lithurgus huberi		[6, 23, 38]
Hymenoptera	Apocrita	Aculeata	Apoidea	Megachilidae	Megachilinae	Megachilini	Megachile	Megachile apicipennis		[39]
Hymenoptera	Apocrita	Aculeata	Apoidea	Megachilidae	Megachilinae	Megachilini	Megachile	Megachile asuncicola		[6]
Hymenoptera	Apocrita	Aculeata	Apoidea	Megachilidae	Megachilinae	Megachilini	Megachile	Megachile brasiliensis		[14]
Hymenoptera	Apocrita	Aculeata	Apoidea	Megachilidae	Megachilinae	Megachilini	Megachile	Megachile brethesi		[6]
Hymenoptera	Apocrita	Aculeata	Apoidea	Megachilidae	Megachilinae	Megachilini	Megachile	Megachile cylindric	Megachile (Sayapis) dentipes	[6, 13, 16, 25, 71]
Hymenoptera	Apocrita	Aculeata	Apoidea	Megachilidae	Megachilinae	Megachilini	Megachile	Megachile eburnipes	Megachile (Acentron) bernardina	[6]
Hymenoptera	Apocrita	Aculeata	Apoidea	Megachilidae	Megachilinae	Megachilini	Megachile	Megachile inscita	Megachile (Pseudocentron) lissotate	[6, 16]
Hymenoptera	Apocrita	Aculeata	Apoidea	Megachilidae	Megachilinae	Megachilini	Megachile	Megachile lentifera		[39]
Hymenoptera	Apocrita	Aculeata	Apoidea	Megachilidae	Megachilinae	Megachilini	Megachile	Megachile orba		[6]
Hymenoptera	Apocrita	Aculeata	Apoidea	Megachilidae	Megachilinae	Megachilini	Megachile	Megachile paulistana		[6, 13, 16, 39]
Hymenoptera	Apocrita	Aculeata	Apoidea	Megachilidae	Megachilinae	Megachilini	Megachile	Megachile susurrans		[39]
Hymenoptera	Apocrita	Aculeata	Apoidea	Megachilidae	Megachilinae	Megachilini	Megachile	Megachile verrucosa		[6]
Hymenoptera	Apocrita	Aculeata	Apoidea	Apidae	Apinae	Meliponini	Melipona	Melipona asilvae		[6, 13, 16, 24, 25, 43, 52, 60, 78]
Hymenoptera	Apocrita	Aculeata	Apoidea	Apidae	Apinae	Meliponini	Melipona	Melipona mandacaia		[6, 25, 52, 60, 68, 69, 72, 85]
Hymenoptera	Apocrita	Aculeata	Apoidea	Apidae	Apinae	Meliponini	Melipona	Melipona marginata		[6, 52]
Hymenoptera	Apocrita	Aculeata	Apoidea	Apidae	Apinae	Meliponini	Melipona	Melipona quadrifasciata		[13, 16, 24, 28, 47, 61, 73]
Hymenoptera	Apocrita	Aculeata	Apoidea	Apidae	Apinae	Meliponini	Melipona	Melipona quinquefasciata		[24]
Hymenoptera	Apocrita	Aculeata	Apoidea	Apidae	Apinae	Meliponini	Melipona	Melipona rufiventris		[30]
Hymenoptera	Apocrita	Aculeata	Apoidea	Apidae	Apinae	Meliponini	Melipona	Melipona scutellaris		[14, 26, 28, 39]
Hymenoptera	Apocrita	Aculeata	Apoidea	Apidae	Apinae	Meliponini	Melipona	Melipona subnitida		[6, 38, 43, 53, 70, 74, 82]
Hymenoptera	Apocrita	Aculeata	Apoidea	Apidae	Apinae	Eucerini	Melissodes	Melissodes nigroaeneus	Melissodes (Ecplectica) nigroaenea	[6, 13, 16, 47]
Hymenoptera	Apocrita	Aculeata	Apoidea	Apidae	Apinae	Eucerini	Melissoptila	Melissoptila aliceae		[6]
Hymenoptera	Apocrita	Aculeata	Apoidea	Apidae	Apinae	Eucerini	Melissoptila	Melissoptila bahiana		[6]
Hymenoptera	Apocrita	Aculeata	Apoidea	Apidae	Apinae	Eucerini	Melissoptila	Melissoptila bonaerensis		[6]
Hymenoptera	Apocrita	Aculeata	Apoidea	Apidae	Apinae	Eucerini	Melissoptila	Melissoptila cnecomala		[6]
Hymenoptera	Apocrita	Aculeata	Apoidea	Apidae	Apinae	Eucerini	Melissoptila	Melissoptila fiebrigi		[14]
Hymenoptera	Apocrita	Aculeata	Apoidea	Apidae	Apinae	Eucerini	Melissoptil	Melissoptila minarum		[6]
Hymenoptera	Apocrita	Aculeata	Apoidea	Apidae	Apinae	Eucerini	Melissoptil	Melissoptila pubescens		[6, 13]
Hymenoptera	Apocrita	Aculeata	Apoidea	Apidae	Apinae	Eucerini	Melissoptil	Melissoptila uncicornis		[6, 16, 34, 47]
Hymenoptera	Apocrita	Aculeata	Apoidea	Apidae	Apinae	Emphorini	Melioma	Melitoma ipomoearum		[6]
Hymenoptera	Apocrita	Aculeata	Apoidea	Apidae	Apinae	Emphorini	Melioma	Melitoma osmioides		[6, 23]
Hymenoptera	Apocrita	Aculeata	Apoidea	Apidae	Apinae	Emphorini	Melioma	Melitoma segmentaria		[6, 13, 14, 23, 35, 39]
Hymenoptera	Apocrita	Aculeata	Apoidea	Apidae	Apinae	Emphorini	Melioma	Melitoma taurea		[6, 39]
Hymenoptera	Apocrita	Aculeata	Apoidea	Apidae	Apinae	Emphorini	Melitomella	Melitomella griesescens		[14, 19]
Hymenoptera	Apocrita	Aculeata	Apoidea	Apidae	Apinae	Emphorini	Melitomella	Melitomella murihirta	Diadasia murihirta	[6, 23]
Hymenoptera	Apocrita	Aculeata	Apoidea	Apidae	Apinae	Ericrocidini	Mesocheira	Mesocheira bicolor		[6, 14, 16, 38, 39, 47]
Hymenoptera	Apocrita	Aculeata	Apoidea	Apidae	Apinae	Ericrocidini	Mesoplia	Mesoplia simillima	Mesoplia similis	[14]
Hymenoptera	Apocrita	Aculeata	Apoidea	Megachilidae	Lithurginae	Lithurgini	Microthurge	Microthurge friesei		[6]
Hymenoptera	Apocrita	Aculeata	Apoidea	Colletidae	Diphaglossinae	Dissoglottini	Mydrosomella	Mydrosomella caatinguensis		[31]
Hymenoptera	Apocrita	Aculeata	Apoidea	Colletidae	Paracolletinae		Nomiocolletes	Nomiocolletes bicellularis		[6]
Hymenoptera	Apocrita	Aculeata	Apoidea	Colletidae	Paracolletinae		Nomiocolletes	Nomiocolletes cearensis		[6, 13]
Hymenoptera	Apocrita	Aculeata	Apoidea	Apidae	Apinae	Osirini	Osirinus	Osirinus parvicollis		[6]
Hymenoptera	Apocrita	Aculeata	Apoidea	Andrenidae	Oxaeinae		Oxaea	Oxaea austera		[6, 14, 39]
Hymenoptera	Apocrita	Aculeata	Apoidea	Apidae	Apinae	Tapinotaspidini	Paratetrapedia	Paratetrapedia huberi		[32]
Hymenoptera	Apocrita	Aculeata	Apoidea	Apidae	Apinae	Tapinotaspidini	Paratetrapedia	Paratetrapedia nordestina		[18]
Hymenoptera	Apocrita	Aculeata	Apoidea	Apidae	Apinae	Tapinotaspidini	Paratetrapedia	Paratetrapedia connexa		[39]
Hymenoptera	Apocrita	Aculeata	Apoidea	Apidae	Apinae	Meliponini	Paratrigona	Paratrigona incerta		[6]
Hymenoptera	Apocrita	Aculeata	Apoidea	Apidae	Apinae	Meliponini	Paratrigona	Paratrigona lineata		[6, 24]
Hymenoptera	Apocrita	Aculeata	Apoidea	Apidae	Apinae	Osirini	Parepeolud	Parepeolus aterrimus		[6, 13]
Hymenoptera	Apocrita	Aculeata	Apoidea	Apidae	Apinae	Meliponini	Partamona	Partamona rustica		[33]
Hymenoptera	Apocrita	Aculeata	Apoidea	Apidae	Apinae	Meliponini	Partamona	Partamona seridoensis		[44, 54]
Hymenoptera	Apocrita	Aculeata	Apoidea	Colletidae	Paracolletinae		Perditomorpha	Perditomorpha brunerii		[6]
Hymenoptera	Apocrita	Aculeata	Apoidea	Colletidae	Paracolletinae		Perditomorpha	Perditomorpha decoloratus		[6]
Hymenoptera	Apocrita	Aculeata	Apoidea	Colletidae	Paracolletinae		Perditomorpha	Perditomorpha laena		[6, 34]
Hymenoptera	Apocrita	Aculeata	Apoidea	Halictidae	Halictinae	Augochlorini	Pereirapis	Pereirapis rhizophila		[6]
Hymenoptera	Apocrita	Aculeata	Apoidea	Halictidae	Halictinae	Augochlorini	Pereirapis	Pereirapis semiaurata		[39]
Hymenoptera	Apocrita	Aculeata	Apoidea	Apidae	Apinae	Meliponini	Plebeia	Plebeia droryana		[34]
Hymenoptera	Apocrita	Aculeata	Apoidea	Apidae	Apinae	Meliponini	Plebeia	Plebeia flavocincta		[6, 24, 27, 43]
Hymenoptera	Apocrita	Aculeata	Apoidea	Apidae	Apinae	Meliponini	Plebeia	Plebeia minima		[14, 21]
Hymenoptera	Apocrita	Aculeata	Apoidea	Apidae	Apinae	Meliponini	Plebeia	Plebeia mosquito		[6]
Hymenoptera	Apocrita	Aculeata	Apoidea	Apidae	Apinae	Meliponini	Plectoplebeia	Plectoplebeia nigrifacies	Trigona intermedia	[16]
Hymenoptera	Apocrita	Aculeata	Apoidea	Colletidae	Paracolletinae		Protodiscelis	Protodiscelis alismatis		[6]
Hymenoptera	Apocrita	Aculeata	Apoidea	Colletidae	Paracolletinae		Protodiscelis	Protodiscelis palpalis		[6, 16, 62]
Hymenoptera	Apocrita	Aculeata	Apoidea	Andrenidae	Panurginae	Protomeliturgini	Protomeliturga	Protomeliturga turnerae		[6, 14, 38]
Hymenoptera	Apocrita	Aculeata	Apoidea	Andrenidae	Panurginae	Protandrenini	Psaenythia	Psaenythia variabilis	Psaenythia canina	[6, 13, 14, 56]
Hymenoptera	Apocrita	Aculeata	Apoidea	Halictidae	Halictinae	Augochlorini	Pseudaugochlora	Pseudaugochlora flammula		[39]
Hymenoptera	Apocrita	Aculeata	Apoidea	Halictidae	Halictinae	Augochlorini	Pseudaugochlora	Pseudaugochlora graminea		[39]
Hymenoptera	Apocrita	Aculeata	Apoidea	Halictidae	Halictinae	Augochlorini	Pseudaugochlora	Pseudaugochlora pandora		[6, 16, 25, 34, 39, 75, 79]
Hymenoptera	Apocrita	Aculeata	Apoidea	Halictidae	Halictinae	Augochlorini	Pseudaugochlora	Pseudaugochlora pandora	Pseudoaugochloropsis pandora	[14]
Hymenoptera	Apocrita	Aculeata	Apoidea	Apidae	Apinae	Emphorini	Ptilothrix	Ptilothrix plumata		[6, 39]
Hymenoptera	Apocrita	Aculeata	Apoidea	Apidae	Apinae	Rhathymini	Rhathymus	Rhathymus acutiventris		[14]
Hymenoptera	Apocrita	Aculeata	Apoidea	Apidae	Apinae	Rhathymini	Rhathymus	Rhathymus nigripes		[14]
Hymenoptera	Apocrita	Aculeata	Apoidea	Apidae	Nomadinae	Epeolini	Rhogepeolus	Rhogepeolus mourei		[6]
Hymenoptera	Apocrita	Aculeata	Apoidea	Apidae	Nomadinae	Epeolini	Rhogepeolus	Rhogepeolus plumbeus		[6]
Hymenoptera	Apocrita	Aculeata	Apoidea	Andrenidae	Panurginae	Protandrenini	Rhophitulus	Rhophitulus hyptidis		[6]
Hymenoptera	Apocrita	Aculeata	Apoidea	Colletidae	Paracolletinae		Sarocolletes	Sarocolletes fulva		[6, 16]
Hymenoptera	Apocrita	Aculeata	Apoidea	Apidae	Apinae	Meliponini	Scaptotrigona	Scaptotrigona depilis		[43]
Hymenoptera	Apocrita	Aculeata	Apoidea	Apidae	Apinae	Meliponini	Scaptotrigona	Scaptotrigona tubiba		[6]
Hymenoptera	Apocrita	Aculeata	Apoidea	Apidae	Apinae	Meliponini	Scaptotrigona	Scaptotrigona xanthotricha	Scaptotrigona postica flavisetis	[45]
Hymenoptera	Apocrita	Aculeata	Apoidea	Apidae	Apinae	Tapinotaspidini	Tapinotaspoides	Tapinotaspoides rufescens	Tapinotaspis heathi	[6, 13, 16, 47]
Hymenoptera	Apocrita	Aculeata	Apoidea	Apidae	Apinae	Meliponini	Tetragonisca	Tetragonisca angustula		[13, 14, 46, 55, 63]
Hymenoptera	Apocrita	Aculeata	Apoidea	Apidae	Apinae	Tetrapediini	Tetrapedia	Tetrapedia clypeata		[14]
Hymenoptera	Apocrita	Aculeata	Apoidea	Apidae	Apinae	Tetrapediini	Tetrapedia	Tetrapedia diversipes		[6, 14]
Hymenoptera	Apocrita	Aculeata	Apoidea	Apidae	Apinae	Tetrapediini	Tetrapedia	Tetrapedia rugulosa		[6, 32]
Hymenoptera	Apocrita	Aculeata	Apoidea	Apidae	Nomadinae	Epeolini	Thalestria	Thalestria spinosa		[39]
Hymenoptera	Apocrita	Aculeata	Apoidea	Apidae	Apinae	Eucerini	Thygater	Thygater analis		[6, 14, 39]
Hymenoptera	Apocrita	Aculeata	Apoidea	Apidae	Apinae	Eucerini	Trichocerapis	Trichocerapis pernambucana		[6]
Hymenoptera	Apocrita	Aculeata	Apoidea	Apidae	Nomadinae	Epeolini	Triepeolus	Triepeolus buchwaldi		[14]
Hymenoptera	Apocrita	Aculeata	Apoidea	Apidae	Apinae	Meliponini	Trigona	Trigona braueri		[35]
Hymenoptera	Apocrita	Aculeata	Apoidea	Apidae	Apinae	Meliponini	Trigona	Trigona fuscipennis		[6, 16, 35, 45]
Hymenoptera	Apocrita	Aculeata	Apoidea	Apidae	Apinae	Meliponini	Trigona	Trigona recursa		[24]
Hymenoptera	Apocrita	Aculeata	Apoidea	Apidae	Apinae	Meliponini	Trigona	Trigona spinipes		[6, 13, 14, 16, 19, 21, 24, 25, 27, 28, 34, 35, 38, 39, 47, 49, 51, 60, 68, 75, 79, 83, 84, 90, 92, 93, 95, 96, 97]
Hymenoptera	Apocrita	Aculeata	Apoidea	Apidae	Apinae	Meliponini	Trigona	Trigona truculenta		[6]
Hymenoptera	Apocrita	Aculeata	Apoidea	Apidae	Apinae	Meliponini	Trigona	Trigonisca intermedia		[47]
Hymenoptera	Apocrita	Aculeata	Apoidea	Apidae	Apinae	Meliponini	Trigonisca	Trigonisca pediculana		[6, 45]
Hymenoptera	Apocrita	Aculeata	Apoidea	Apidae	Xylocopinae	Xylocopini	Xylocopa	Xylocopa abbreviata		[37]
Hymenoptera	Apocrita	Aculeata	Apoidea	Apidae	Xylocopinae	Xylocopini	Xylocopa	Xylocopa carbonaria		[13]
Hymenoptera	Apocrita	Aculeata	Apoidea	Apidae	Xylocopinae	Xylocopini	Xylocopa	Xylocopa cearensis		[6, 13, 14, 16, 34, 38, 39, 47]
Hymenoptera	Apocrita	Aculeata	Apoidea	Apidae	Xylocopinae	Xylocopini	Xylocopa	Xylocopa frontalis		[6, 13, 14, 16, 25, 34, 38, 39, 41, 45, 47, 65, 79, 80, 88, 89, 91, 95, 97]
Hymenoptera	Apocrita	Aculeata	Apoidea	Apidae	Xylocopinae	Xylocopini	Xylocopa	Xylocopa grisescens		[6, 13, 14, 16, 25, 28, 34, 38, 39, 47, 49, 52, 65, 68, 79, 80, 89, 90, 91, 93, 95]
Hymenoptera	Apocrita	Aculeata	Apoidea	Apidae	Xylocopinae	Xylocopini	Xylocopa	Xylocopa macambirae		[36]
Hymenoptera	Apocrita	Aculeata	Apoidea	Apidae	Xylocopinae	Xylocopini	Xylocopa	Xylocopa macrops		[6]
Hymenoptera	Apocrita	Aculeata	Apoidea	Apidae	Xylocopinae	Xylocopini	Xylocopa	Xylocopa muscaria		[6, 13, 14, 16, 38, 39, 47]
Hymenoptera	Apocrita	Aculeata	Apoidea	Apidae	Xylocopinae	Xylocopini	Xylocopa	Xylocopa ordinaria		[13, 39]
Hymenoptera	Apocrita	Aculeata	Apoidea	Apidae	Xylocopinae	Xylocopini	Xylocopa	Xylocopa subcyanea		[25, 34]
Hymenoptera	Apocrita	Aculeata	Apoidea	Apidae	Xylocopinae	Xylocopini	Xylocopa	Xylocopa subzonata		[6]
Hymenoptera	Apocrita	Aculeata	Apoidea	Apidae	Xylocopinae	Xylocopini	Xylocopa	Xylocopa suspecta		[13, 14, 38, 39, 41]
Hymenoptera	Apocrita	Aculeata	Apoidea	Apidae	Xylocopinae	Xylocopini	Xylocopa	Xylocopa vestita		[28]
Hymenoptera	Apocrita	Aculeata	Apoidea	Apidae	Xylocopinae	Xylocopini	Xylocopa	Xylocopa viridis		[6]
